# Supplementary material for: Bounded distributions place limits on skewness and larger moments
Source: PLoS One. 2024 Feb 9;19(2):e0297862. doi: 10.1371/journal.pone.0297862 (PMC10857697; doi:10.1371/journal.pone.0297862)
Supplement: S1 Data — (ZIP) [file pone.0297862.s003.zip]

Archive with 4 entries (4 files):
- bidisperse
- quaddisperse
- readme.txt
- tridisperse
