# Supplementary material for: Bounded distributions place limits on skewness and larger moments
Source: PLoS One. 2024 Feb 9;19(2):e0297862. doi: 10.1371/journal.pone.0297862 (PMC10857697; doi:10.1371/journal.pone.0297862)
Supplement: S1 Data — (ZIP) [file pone.0297862.s003.zip › bidisperse]

0.000000000000000	93633.77815863605	0.9999999958493652	294841.4522619517	-28651749.55080435	1000.000000000000
0.009999999776482582	8731.998219808627	1.000003346302534	816009.7254034249	-647653.8637585054	1000.000000000000
0.01999999955296516	8117.123527967843	1.000000079462659	731357.9482699711	-56995.63072255780	1000.000000000000
0.02999999932944775	1832.621546239950	1.000000103193070	78474.32177832302	-38038.72527207361	1000.000000000000
0.03999999910593033	4165.000490060072	1.000000161683951	268828.1212237797	-13186.47929207940	1000.000000000000
0.04999999888241291	532.1579824617679	1.000000451385638	12287.62051735043	-10089.41347216146	1000.000000000000
0.05999999865889549	830.1672531051109	1.000002377599383	23933.68053136974	-5893.762135307614	1000.000000000000
0.06999999843537807	2142.204656655850	1.000002030806624	99172.83661415664	-3291.947821917414	1000.000000000000
0.07999999821186066	898.7510603423285	0.9999999606118560	26958.78615610289	-1642.505166897739	1000.000000000000
0.08999999798834324	320.2820867097753	1.000010728517399	5740.818088910349	-1463.285091767378	1000.000000000000
0.09999999776482582	206.6098362922741	1.000000000265318	2976.938802174265	-913.1917365813441	1000.000000000000
0.1099999975413084	1080.846978081477	1.000004370660306	35550.60083624435	-641.8975376591048	1000.000000000000
0.1199999973177910	188.4584187620355	1.000002195091102	2593.978372282711	-593.7469391766779	1000.000000000000
0.1299999970942736	324.6528715012091	1.000001179046725	5858.610855355091	-452.4428670878531	1000.000000000000
0.1399999968707561	111.2870883159085	1.000001847879881	1179.212729525531	-382.5754680753777	1000.000000000000
0.1499999966472387	553.8850303680966	1.000002467821517	13047.29349223446	-314.8192072208674	1000.000000000000
0.1599999964237213	144.3213545905789	1.000001529886169	1739.742153319633	-253.7984430815879	1000.000000000000
0.1699999962002039	531.3705845907833	1.000002385771232	12260.37518394261	-202.7460175988210	1000.000000000000
0.1799999959766865	414.8545198203623	1.000000384758140	8459.900879440615	-171.1015588693236	1000.000000000000
0.1899999957531691	437.0678498135878	1.000005710527883	9147.836855903161	-149.7876752346848	1000.000000000000
0.1999999955296516	73.48622686890266	1.000001122091325	634.1671064536571	-110.1320281477078	1000.000000000000
0.2099999953061342	179.5186439345428	1.000000004392135	2411.925275567561	-103.5021228124863	1000.000000000000
0.2199999950826168	270.1412009599135	1.000000750117981	4448.213340775535	-92.66788328915685	1000.000000000000
0.2299999948590994	191.1689541279437	1.000000178835694	2650.043623933196	-79.71570164299865	1000.000000000000
0.2399999946355820	234.8334731279624	1.000002083621983	3606.274551581701	-68.13032710855478	1000.000000000000
0.2499999944120646	133.0926430664763	1.000000383599595	1541.147691379051	-59.90153057555001	1000.000000000000
0.2599999941885471	109.9322095511034	0.9999999914969220	1157.806048740839	-54.77086947289249	1000.000000000000
0.2699999939650297	42.78480899948389	1.000000187388022	283.0301374513293	-47.18482585391903	1000.000000000000
0.2799999937415123	117.6299307859051	1.000000121976066	1281.148013916701	-41.02470245088162	1000.000000000000
0.2899999935179949	149.7179692166686	1.000001543908424	1838.005291057233	-38.21674450113770	1000.000000000000
0.2999999932944775	84.73153682524428	1.000000123992907	784.4858750895703	-35.07932638359410	1000.000000000000
0.3099999930709600	151.7068220617531	1.000003061444318	1874.670290278239	-30.42937040518148	1000.000000000000
0.3199999928474426	125.6618311383726	1.000001818235768	1414.205436376000	-28.36360511356378	1000.000000000000
0.3299999926239252	121.6740535380428	0.9999999106156964	1347.595862259539	-26.12358127318573	1000.000000000000
0.3399999924004078	112.0000938865263	1.000004222450156	1190.530349152993	-22.94351827276519	1000.000000000000
0.3499999921768904	110.2749817370556	1.000004474830072	1163.209397494358	-21.47128389225823	1000.000000000000
0.3599999919533730	121.6776326415426	1.000002585688457	1347.655152528018	-18.76257092354503	1000.000000000000
0.3699999917298555	68.23385959694794	1.000000142970304	567.6917167409649	-17.21841030520684	1000.000000000000
0.3799999915063381	100.9112702511973	0.9999999745927194	1018.660450984663	-15.31681472122172	1000.000000000000
0.3899999912828207	72.08135737451526	1.000000531073811	616.1471923168418	-14.61196525272612	1000.000000000000
0.3999999910593033	69.59499456743787	1.000001689400629	584.6825470495036	-13.73132077803533	1000.000000000000
0.4099999908357859	63.04729119933575	1.000000565488366	504.5011896680298	-12.53121777563578	1000.000000000000
0.4199999906122684	62.87202581416102	1.000000020053865	502.4095265080583	-11.76689187018529	1000.000000000000
0.4299999903887510	31.16292522483664	1.000000005059954	176.6413089231137	-10.75689536216386	1000.000000000000
0.4399999901652336	78.69397009444107	1.000000007064344	702.4560025339582	-9.923667213967205	1000.000000000000
0.4499999899417162	78.82390452146133	1.000004723560496	704.1893921825724	-9.223543275318592	1000.000000000000
0.4599999897181988	45.89953374580857	1.000001223390691	314.2602413144679	-8.479757305739987	1000.000000000000
0.4699999894946814	61.96846341782220	1.000001456486689	491.6722797125475	-7.823680398622718	1000.000000000000
0.4799999892711639	64.24271407622061	1.000000447134430	518.8445589582990	-7.179456778863538	1000.000000000000
0.4899999890476465	63.46335674090053	1.000000844296639	509.4781620428550	-6.771861922375317	1000.000000000000
0.4999999888241291	59.09581402942653	1.000002415588577	458.0539562554542	-6.283625935203260	1000.000000000000
0.5099999886006117	53.79932705398824	1.000014934344205	398.1891491121374	-6.061914177130762	1000.000000000000
0.5199999883770943	54.66625050755109	1.000000157128207	407.7956633602299	-5.614694938527419	1000.000000000000
0.5299999881535769	47.80528379828730	1.000000043692112	333.8983505045230	-5.341411685569372	1000.000000000000
0.5399999879300594	37.00376181234520	0.9999999404866259	228.0344877918327	-4.925207824996925	1000.000000000000
0.5499999877065420	44.99048333101530	1.000000211979031	305.0333638134688	-4.555690839651314	1000.000000000000
0.5599999874830246	34.48344014362640	1.000000563744766	205.3244922810466	-4.324189410870074	1000.000000000000
0.5699999872595072	46.57197395391085	1.000004307526762	321.1442090824519	-4.124177542213307	1000.000000000000
0.5799999870359898	40.36349066375802	1.000000052815745	259.5159055701650	-3.778718474352790	1000.000000000000
0.5899999868124723	22.00340657828865	1.000000006362789	105.4234044438414	-3.625714508175899	1000.000000000000
0.5999999865889549	40.55101310644987	1.000000029850230	261.3126473890445	-3.321493969309102	1000.000000000000
0.6099999863654375	40.86663111842957	1.000000718725879	264.3460230731827	-3.171879431837494	1000.000000000000
0.6199999861419201	40.61638930324455	1.000000356386945	261.9400076297588	-3.011118211744738	1000.000000000000
0.6299999859184027	38.81155058906430	1.000001723967248	244.8055895808049	-2.769538529315265	1000.000000000000
0.6399999856948853	32.52638281649641	1.000000560636678	188.2451352017961	-2.648429852914982	1000.000000000000
0.6499999854713678	32.32672435079792	1.000000230620885	186.5306155689333	-2.529414627379830	1000.000000000000
0.6599999852478504	32.50380123746389	1.000000847304814	188.0509632371609	-2.362070472683758	1000.000000000000
0.6699999850243330	27.83918569711567	1.000000074598770	149.4058724442609	-2.198427299895021	1000.000000000000
0.6799999848008156	31.26645465489736	1.000000803167425	177.5137623824065	-2.107762757903937	1000.000000000000
0.6899999845772982	25.21723755310781	0.9999999944102099	129.0176828508998	-2.005886691371983	1000.000000000000
0.6999999843537807	28.33348276212309	1.000001336339463	153.3596496890437	-1.851289192525364	1000.000000000000
0.7099999841302633	29.66594875656151	1.000000986149584	164.1873081115179	-1.779090575964233	1000.000000000000
0.7199999839067459	25.33664037670474	1.000001560169303	129.9243873601562	-1.659140011161653	1000.000000000000
0.7299999836832285	24.46365387576753	1.000000055925610	123.3441460736134	-1.566423600538189	1000.000000000000
0.7399999834597111	26.89614960271368	1.000000261569717	141.9586512435459	-1.475813523634259	1000.000000000000
0.7499999832361937	26.20241399772147	1.000000962072152	136.5615779915804	-1.383368661833724	1000.000000000000
0.7599999830126762	24.96373372661521	1.000000080841435	127.0996569354786	-1.287942739634035	1000.000000000000
0.7699999827891588	25.23958957682540	1.000000172399065	129.1872514734052	-1.204423519480148	1000.000000000000
0.7799999825656414	25.02026292841872	1.000000112500660	127.5265334445331	-1.124497011689900	1000.000000000000
0.7899999823421240	21.83870229536751	1.000000451241910	104.2573660940012	-1.072683488441955	1000.000000000000
0.7999999821186066	23.70885191277518	1.000000047908373	117.7470799192971	-0.9971694696323755	1000.000000000000
0.8099999818950891	21.66413512440538	1.000002592483471	103.0262203990121	-0.9384098728284631	1000.000000000000
0.8199999816715717	22.83069194017618	1.000001271324459	111.3449216617212	-0.8883870559259676	1000.000000000000
0.8299999814480543	17.10397238195803	0.9999999140064623	72.65079717116534	-0.8176221655149182	1000.000000000000
0.8399999812245369	20.63201135717652	1.000000075483093	95.84717248148456	-0.7560620623301284	1000.000000000000
0.8499999810010195	19.62563039403665	1.000000217542790	89.01490235627892	-0.7057735260328367	1000.000000000000
0.8599999807775021	16.97402275113331	1.000001105699355	71.83770436385893	-0.6377341872048811	1000.000000000000
0.8699999805539846	18.85121042138300	1.000000195472967	83.87274094398445	-0.6014915164898275	1000.000000000000
0.8799999803304672	18.63228088784219	0.9999999744866676	82.43753553144870	-0.5521907181273848	1000.000000000000
0.8899999801069498	17.81696021287659	1.000000187873144	77.16550802394059	-0.4785462646117130	1000.000000000000
0.8999999798834324	16.97586041190074	1.000000002667760	71.84917838228952	-0.4481271954613637	1000.000000000000
0.9099999796599150	18.35703309305057	1.000000180004478	80.64483011226689	-0.3888696580631149	1000.000000000000
0.9199999794363976	16.19656423841741	1.000000069229914	67.03697415775106	-0.3577884610703931	1000.000000000000
0.9299999792128801	16.09599306962252	1.000000090358173	66.42402322166519	-0.3121123628064927	1000.000000000000
0.9399999789893627	15.68819368867465	1.000000198511565	63.95780005611435	-0.2685537777537261	1000.000000000000
0.9499999787658453	15.12003369601288	1.000000133767774	60.57366047628010	-0.2265610461281137	1000.000000000000
0.9599999785423279	16.29267333519474	1.000000019428120	67.62446571129703	-0.1822241154539817	1000.000000000000
0.9699999783188105	15.61915256873988	1.000000057467300	63.54332987834697	-0.1217932349313868	1000.000000000000
0.9799999780952930	15.68513355850439	0.9999999645947101	63.93941201664894	-0.08044185364554764	1000.000000000000
0.9899999778717756	15.29053157836620	0.9999999720512788	61.58280310540439	-0.04378253864197771	1000.000000000000
0.9999999776482582	14.99647945323489	1.000001785572655	59.84581859408610	-0.01722661746824638	1000.000000000000
1.009999977424741	14.52559728485283	1.000415172505987	57.09874271379456	0.04076300015402794	1000.000000000000
1.019999977201223	14.19061745985741	1.001192168969481	55.17063651422399	0.06909595351512694	1000.000000000000
1.029999976977706	13.91388117187721	1.002665973000860	53.59435816556229	0.1034032163071739	1000.000000000000
1.039999976754189	13.80898487420683	1.005206531251167	53.00082688717277	0.1446883586384297	1000.000000000000
1.049999976530671	13.60716177399980	1.008979613616247	51.86501406189566	0.1903733945832760	1000.000000000000
1.059999976307154	12.47820150670054	1.012559783267107	45.66346595342329	0.2255483689598592	1000.000000000000
1.069999976083636	12.47966151999291	1.017064481369933	45.67131591389092	0.2634908779382186	1000.000000000000
1.079999975860119	12.54422919580721	1.021661093243098	46.01895658718079	0.2975424308181606	1000.000000000000
1.089999975636601	12.49397297225875	1.028440856821043	45.74829638155646	0.3420848118737438	1000.000000000000
1.099999975413084	12.12799166588566	1.033419792707037	43.79320063304092	0.3717312278406579	1000.000000000000
1.109999975189567	11.79517369113960	1.041758036034261	42.03983481590968	0.4172287096101179	1000.000000000000
1.119999974966049	11.65432004610831	1.051284417094588	41.30491041945360	0.4645351195620570	1000.000000000000
1.129999974742532	11.29710448010001	1.058846503107284	39.46030378829867	0.4994413124103459	1000.000000000000
1.139999974519014	11.07292345740430	1.066045082950815	38.31688717220858	0.5309577327121556	1000.000000000000
1.149999974295497	10.75338491662235	1.076849536714641	36.70630217979086	0.5757391573363947	1000.000000000000
1.159999974071980	10.91151909301342	1.085229212582222	37.50051711972170	0.6087625185091954	1000.000000000000
1.169999973848462	10.49911796227262	1.094336006056270	35.44101617488781	0.6432579053296910	1000.000000000000
1.179999973624945	10.58034492075412	1.106926246773253	35.84363670013434	0.6889559346354378	1000.000000000000
1.189999973401427	10.40155181766903	1.116756497143992	34.95938097814365	0.7232881156847388	1000.000000000000
1.199999973177910	10.19418394260864	1.131435930995151	33.94290681537129	0.7727327344737228	1000.000000000000
1.209999972954392	10.04385192693796	1.143058250101617	33.21217396613719	0.8105697467658280	1000.000000000000
1.219999972730875	9.743068329670450	1.156083579473141	31.76583460695247	0.8518128052900752	1000.000000000000
1.229999972507358	9.392034060213987	1.168255286114674	30.10469186651385	0.8893952094907758	1000.000000000000
1.239999972283840	9.358371322051553	1.185442081878315	29.94693028010713	0.9411166742676994	1000.000000000000
1.249999972060323	9.236304972396102	1.201473404770882	29.37713423307477	0.9881486619924065	1000.000000000000
1.259999971836805	8.868021524080484	1.212878304491176	27.67979432170471	1.020994093131525	1000.000000000000
1.269999971613288	8.760600808011453	1.228674434374728	27.19094017499597	1.065750277829751	1000.000000000000
1.279999971389771	8.874996927103535	1.244141984492678	27.71163650103442	1.108846784761701	1000.000000000000
1.289999971166253	8.640936387432923	1.263739351357049	26.64971134021424	1.162555960527635	1000.000000000000
1.299999970942736	8.604197471349504	1.276695882665383	26.48425571595903	1.197585086651139	1000.000000000000
1.309999970719218	8.363274369564536	1.290987645168850	25.40757599680089	1.235833607125762	1000.000000000000
1.319999970495701	8.235476516622340	1.316074822735022	24.84236193641126	1.302109581188701	1000.000000000000
1.329999970272183	8.159395771148796	1.330885926413906	24.50783842969836	1.340788109542510	1000.000000000000
1.339999970048666	8.017129741249848	1.350356504652634	23.88625563684582	1.391197631327611	1000.000000000000
1.349999969825149	7.906327996851525	1.364764710705633	23.40573494277427	1.428217499183871	1000.000000000000
1.359999969601631	7.748467262749585	1.386607315637335	22.72660386726667	1.483938902393272	1000.000000000000
1.369999969378114	7.634867885769296	1.405184751056940	22.24189739135636	1.530999367579076	1000.000000000000
1.379999969154596	7.478621854380159	1.420972030688729	21.58075242755002	1.570783753083417	1000.000000000000
1.389999968931079	7.393244778078502	1.440649055576686	21.22220768135187	1.620137030029701	1000.000000000000
1.399999968707561	7.315760365473287	1.466900478744752	20.89848413527183	1.685635949121370	1000.000000000000
1.409999968484044	7.097308565432128	1.484171504549365	19.99446413444176	1.728546985211665	1000.000000000000
1.419999968260527	7.000908444292142	1.508063500969944	19.59962691799621	1.787711913904381	1000.000000000000
1.429999968037009	6.943233552049430	1.524317884303283	19.36460893204315	1.827853446133300	1000.000000000000
1.439999967813492	6.862523400336349	1.550913521969287	19.03725153845943	1.893378550767612	1000.000000000000
1.449999967589974	6.770206239405231	1.574940648217190	18.66500952243612	1.952444640824328	1000.000000000000
1.459999967366457	6.656417955281765	1.594164289549460	18.20943080837512	1.999635099045298	1000.000000000000
1.469999967142940	6.526960721253782	1.618063017843854	17.69549987409832	2.058242224058610	1000.000000000000
1.479999966919422	6.397691383596328	1.639473306179260	17.18700604023424	2.110709609202662	1000.000000000000
1.489999966695905	6.314561024446844	1.662000959808294	16.86249998160384	2.165895597356047	1000.000000000000
1.499999966472387	6.223146577428661	1.688994755148280	16.50792674521914	2.232019096892202	1000.000000000000
1.509999966248870	6.142134213987678	1.719521858211897	16.19569950005983	2.306824473553571	1000.000000000000
1.519999966025352	6.058314045147852	1.734424834443747	15.87463940261624	2.343363505284891	1000.000000000000
1.529999965801835	5.968705087336447	1.763939455670647	15.53365639295664	2.415783419621577	1000.000000000000
1.539999965578318	5.924189341713555	1.781957566591123	15.36513260860125	2.460039580354334	1000.000000000000
1.549999965354800	5.779933549849070	1.807754688787026	14.82300883996719	2.523474358159235	1000.000000000000
1.559999965131283	5.749790844448387	1.832740419222974	14.71050408046790	2.585006247679743	1000.000000000000
1.569999964907765	5.662779711400305	1.867048907233093	14.38725364464445	2.669665808930621	1000.000000000000
1.579999964684248	5.495653026120147	1.892708068111200	13.77270400182069	2.733124042486561	1000.000000000000
1.589999964460731	5.480882592580406	1.919669032193169	13.71879391419731	2.799944351753031	1000.000000000000
1.599999964237213	5.395635157389438	1.937872421761623	13.40894151587211	2.845147692851220	1000.000000000000
1.609999964013696	5.358264568461513	1.967740902634160	13.27380365364472	2.919480194935096	1000.000000000000
1.619999963790178	5.252505817560758	2.002891116541465	12.89367037316163	3.007228807986303	1000.000000000000
1.629999963566661	5.200200437661880	2.035008835031099	12.70693287164835	3.087677893167988	1000.000000000000
1.639999963343143	5.141190435614731	2.051693961160135	12.49727046429567	3.129577225502136	1000.000000000000
1.649999963119626	5.010044691426971	2.084145370256990	12.03517206499255	3.211283134019273	1000.000000000000
1.659999962896109	4.976458425464509	2.109056368335948	11.91769102276558	3.274201540264995	1000.000000000000
1.669999962672591	4.937509476030296	2.133868237482604	11.78189417774033	3.337044690701640	1000.000000000000
1.679999962449074	4.848105925632272	2.167889218240351	11.47198950625498	3.423503770500172	1000.000000000000
1.689999962225556	4.808840838014965	2.197943611930405	11.33668009492833	3.500168828817786	1000.000000000000
1.699999962002039	4.714976198979360	2.224972091078031	11.01520142591780	3.569349366333398	1000.000000000000
1.709999961778522	4.661966634492013	2.259426823812691	10.83488974285954	3.657865265116392	1000.000000000000
1.719999961555004	4.616871379615906	2.294432973879660	10.68220762902903	3.748180167202896	1000.000000000000
1.729999961331487	4.550213273352123	2.317971368159633	10.45771714473828	3.809128438113652	1000.000000000000
1.739999961107969	4.481297201744933	2.355086966326823	10.22713285525558	3.905596405164912	1000.000000000000
1.749999960884452	4.413585743084399	2.380973204856884	10.00208230816617	3.973144458885145	1000.000000000000
1.759999960660934	4.372546619414925	2.411298290668889	9.866410268063422	4.052556726464418	1000.000000000000
1.769999960437417	4.303094947874767	2.440596998067952	9.638066831982272	4.129572166770179	1000.000000000000
1.779999960213900	4.245376014150644	2.470628067944423	9.449506472235045	4.208811746579759	1000.000000000000
1.789999959990382	4.213247654775413	2.504328740017559	9.345024801136203	4.298097061482554	1000.000000000000
1.799999959766865	4.155290640263725	2.539669068783723	9.157413845032979	4.392141756749201	1000.000000000000
1.809999959543347	4.106440199172805	2.573928196088459	9.000150055617761	4.483717885277774	1000.000000000000
1.819999959319830	4.045104318989354	2.607343073002494	8.803821810257009	4.573426861594127	1000.000000000000
1.829999959096313	4.007980731010091	2.640684108979741	8.685607011428891	4.663322872092075	1000.000000000000
1.839999958872795	3.955602393673829	2.671230118000294	8.519604921848325	4.746021913795025	1000.000000000000
1.849999958649278	3.903247387176078	2.701191180673765	8.354603083064418	4.827453279940897	1000.000000000000
1.859999958425760	3.857876619177933	2.741904509991221	8.212364528805178	4.938611623258910	1000.000000000000
1.869999958202243	3.808516702174574	2.772213706812325	8.058415119466924	5.021741292105996	1000.000000000000
1.879999957978725	3.765115735388327	2.802693148255200	7.923737981931214	5.105663470131544	1000.000000000000
1.889999957755208	3.713358014223010	2.836548769115565	7.763972396695437	5.199265020795557	1000.000000000000
