# Supplementary material for: Bounded distributions place limits on skewness and larger moments
Source: PLoS One. 2024 Feb 9;19(2):e0297862. doi: 10.1371/journal.pone.0297862 (PMC10857697; doi:10.1371/journal.pone.0297862)
Supplement: S1 Data — (ZIP) [file pone.0297862.s003.zip › quaddisperse]

0.009999999776482582	16091.21518763119	1.000823181686734	372129.4816559903	-2161042.262867212	5000.000000000000
0.01999999955296516	2014.260726474274	1.003414421849453	31775.82205620784	-105148.0907436077	5000.000000000000
0.02999999932944775	2905.009681665134	1.001372416252090	228160.7979937260	-28251.19063985982	5000.000000000000
0.03999999910593033	724.2977123583790	1.004521839789429	23679.20243206305	-13143.18694648450	5000.000000000000
0.04999999888241291	900.6076481284694	1.007039597576317	36742.25088017788	-8316.777558113152	5000.000000000000
0.05999999865889549	545.4443584791492	1.010376801962251	14441.86361096749	-4026.925101651822	5000.000000000000
0.06999999843537807	297.6721002944001	1.001220103475509	7142.579843403602	-2626.114864033468	5000.000000000000
0.07999999821186066	304.4121194544645	1.001815761103754	5950.708871362607	-1934.401341403132	5000.000000000000
0.08999999798834324	342.9142580356061	1.006539596227807	6905.585080116633	-1354.806473780498	5000.000000000000
0.09999999776482582	142.8811595246416	1.011731352070155	2026.330641319249	-969.1804898397498	5000.000000000000
0.1099999975413084	318.2868341252207	1.007205741240392	6537.469504030782	-702.6999090170166	5000.000000000000
0.1199999973177910	138.1256322849190	1.016168137515782	1775.740001286154	-552.5687068397582	5000.000000000000
0.1299999970942736	285.4492986909195	1.004216234252505	4928.871110496906	-431.0806557070935	5000.000000000000
0.1399999968707561	166.5725004001793	1.005441564973911	2620.561623751780	-334.7998548098106	5000.000000000000
0.1499999966472387	155.5116657457909	1.006594838786339	2101.895314563676	-276.5419797776573	5000.000000000000
0.1599999964237213	133.4027020413413	1.000478042917594	1582.259106085147	-222.1228893301534	5000.000000000000
0.1699999962002039	104.0852173528104	1.006048206118137	1170.278533688763	-206.2676083239301	5000.000000000000
0.1799999959766865	132.6736389378136	1.002007956339441	1847.895698763477	-160.1484538964712	5000.000000000000
0.1899999957531691	62.20380631959945	1.004217953173574	528.6787838956294	-145.3827130419447	5000.000000000000
0.1999999955296516	114.3567236676587	1.004002386909949	1592.155380272260	-116.6576494739403	5000.000000000000
0.2099999953061342	126.2178090383590	1.004307016501942	1517.128234588995	-99.41473348700296	5000.000000000000
0.2199999950826168	48.52077184248281	1.003400367523493	547.6037423120864	-87.67141510309315	5000.000000000000
0.2299999948590994	125.7755949954545	1.007845673740769	1431.699234683773	-77.28065121230257	5000.000000000000
0.2399999946355820	77.60162006714427	1.001316473189038	700.4747044687583	-65.92077947723600	5000.000000000000
0.2499999944120646	62.78552446874316	1.001586234265388	581.3105834167112	-59.61546159546114	5000.000000000000
0.2599999941885471	91.05114826996260	1.010822485332726	902.1764892309203	-53.70565321879790	5000.000000000000
0.2699999939650297	95.63937318446331	1.002683944935532	1013.622897298867	-46.75167050875381	5000.000000000000
0.2799999937415123	61.17501938869010	1.002253754724187	525.6274872561592	-41.83424343111790	5000.000000000000
0.2899999935179949	111.4901419559456	1.004049869679581	1185.701756903188	-37.05760941005435	5000.000000000000
0.2999999932944775	100.5373049397489	1.005345935288578	1141.947281613144	-32.01852521715668	5000.000000000000
0.3099999930709600	121.8259252308281	1.004577059064313	1530.344263037139	-30.54257893899489	5000.000000000000
0.3199999928474426	105.6393265309715	1.001155798305491	1173.050119550719	-27.49535830946175	5000.000000000000
0.3299999926239252	137.1853264688982	1.003764859567986	1629.341521993078	-24.70621837711214	5000.000000000000
0.3399999924004078	66.29790457207990	1.004150954255249	560.5321904242937	-21.43004116675796	5000.000000000000
0.3499999921768904	76.04439403730161	1.003324786706873	852.3942522359609	-20.08356833387425	5000.000000000000
0.3599999919533730	52.37978695410899	1.000819444467780	481.5379793273519	-19.45618788201154	5000.000000000000
0.3699999917298555	63.04157702255801	1.002199635656602	630.2951964254636	-17.74191317592247	5000.000000000000
0.3799999915063381	93.62526642303985	1.001009189223852	940.6133820794093	-15.25991009341129	5000.000000000000
0.3899999912828207	81.64062030364525	1.001541380285638	769.4222916506778	-14.25188739260921	5000.000000000000
0.3999999910593033	60.62616447610633	1.002319547368579	481.9907944469010	-13.22731739752059	5000.000000000000
0.4099999908357859	67.54612705600879	1.000738051736634	566.7809507316096	-11.84387943397286	5000.000000000000
0.4199999906122684	66.44258268737075	1.005158706214000	586.4915395398913	-11.31758249620639	5000.000000000000
0.4299999903887510	65.00725863582977	1.007775415857221	530.1874638907016	-10.39514511761262	5000.000000000000
0.4399999901652336	67.30942191241343	1.001018368966353	603.5822263425940	-9.834281457739856	5000.000000000000
0.4499999899417162	41.06409124847077	1.001558637340161	289.2677151888498	-9.053434259494280	5000.000000000000
0.4599999897181988	54.16260700492641	1.002151747617469	408.8461832503021	-8.421451543583208	5000.000000000000
0.4699999894946814	44.17670846363438	1.003346975374275	355.6551779250135	-7.815538583881637	5000.000000000000
0.4799999892711639	35.47077093112962	1.004699011388214	226.6150168482507	-7.437692156152499	5000.000000000000
0.4899999890476465	36.35422226602916	1.002209320492414	248.8717011104382	-6.741903717343268	5000.000000000000
0.4999999888241291	50.45305462840474	1.001587609957546	364.5277748701153	-6.395765993495020	5000.000000000000
0.5099999886006117	25.75713062234203	1.001134770702363	174.8614269829200	-5.827757160783758	5000.000000000000
0.5199999883770943	47.76820469144069	1.001351845973890	353.8496558363716	-5.403670448910852	5000.000000000000
0.5299999881535769	30.97717207283787	1.003963159493711	211.6517758440523	-5.214616481463231	5000.000000000000
0.5399999879300594	39.66725152768929	1.001120494952114	255.5000450742778	-4.778640526461824	5000.000000000000
0.5499999877065420	30.00590417698679	1.002912016474551	179.5919378792517	-4.647359412978154	5000.000000000000
0.5599999874830246	47.04512957100381	1.004589488492014	330.3544366066934	-4.253043343625919	5000.000000000000
0.5699999872595072	43.65464554438219	1.001334656482088	304.2596795776503	-3.969069887722963	5000.000000000000
0.5799999870359898	31.26316647105813	1.000858319014052	198.2466104342533	-3.726586557737901	5000.000000000000
0.5899999868124723	30.55307895491409	1.005395537880901	187.4998008393994	-3.564232029247561	5000.000000000000
0.5999999865889549	32.65259174865501	1.003014946415615	205.2516947506689	-3.369552921871896	5000.000000000000
0.6099999863654375	31.04371071526537	1.005254966185930	197.9481348979475	-3.077767139489931	5000.000000000000
0.6199999861419201	31.20552909156067	1.000958315965141	181.2381600293976	-2.962387069294380	5000.000000000000
0.6299999859184027	33.25694794309841	1.001971215596521	203.5423568533724	-2.723278447489336	5000.000000000000
0.6399999856948853	33.00469109090458	1.000766724824316	196.7841368047318	-2.626070318128798	5000.000000000000
0.6499999854713678	25.17473251920625	1.002549727055862	129.7650972713998	-2.483282260734718	5000.000000000000
0.6599999852478504	27.02556756613366	1.004501606485244	149.9630093178939	-2.390050132286062	5000.000000000000
0.6699999850243330	30.56230162545580	1.001744650249832	176.4635435919891	-2.157119727636811	5000.000000000000
0.6799999848008156	26.63343090457214	1.003911085514627	141.9070468923357	-2.079159962893510	5000.000000000000
0.6899999845772982	25.64242180679961	1.002336258908313	142.7341406200890	-1.954245347012258	5000.000000000000
0.6999999843537807	27.63841627377337	1.001486243072606	151.5777548759336	-1.874375148598566	5000.000000000000
0.7099999841302633	24.17231690645925	1.002574902417220	128.2443549383152	-1.732158143252409	5000.000000000000
0.7199999839067459	24.88815360326417	1.001962981770299	126.9846847405632	-1.606519486820602	5000.000000000000
0.7299999836832285	24.12878756847971	1.000356695061802	125.8885534230410	-1.504679115058890	5000.000000000000
0.7399999834597111	21.32746580611957	1.001761264312591	114.5892265005880	-1.384901518222634	5000.000000000000
0.7499999832361937	20.70244269295572	1.000859142052329	108.0317926260075	-1.315487991591387	5000.000000000000
0.7599999830126762	26.17010430690779	1.000157014920406	136.7934781873205	-1.284983210802261	5000.000000000000
0.7699999827891588	19.21811839470940	1.001250113508332	88.02058070258595	-1.182954015403631	5000.000000000000
0.7799999825656414	24.07605682600218	1.000084854053691	122.8525085117152	-1.149593181517298	5000.000000000000
0.7899999823421240	17.17299983009186	1.001923820248867	74.78380962169648	-1.028425256771589	5000.000000000000
0.7999999821186066	21.93671007283899	1.000448195915592	107.6880247024349	-0.9838249597697837	5000.000000000000
0.8099999818950891	20.46451126285179	1.002712908843497	94.99611788117473	-0.9077201434055542	5000.000000000000
0.8199999816715717	19.14871878200207	1.000829848792712	88.47557383546921	-0.8379075478494765	5000.000000000000
0.8299999814480543	19.65611732262674	1.001022306515428	91.23909183305177	-0.7713197894057181	5000.000000000000
0.8399999812245369	19.44562800495211	1.001311906669207	88.46781362663583	-0.7057421646754727	5000.000000000000
0.8499999810010195	18.68485623612593	1.000337344176004	85.98872820498491	-0.6849151620342704	5000.000000000000
0.8599999807775021	18.74216317999017	1.000256132037143	84.98614115519666	-0.6167700902494044	5000.000000000000
0.8699999805539846	16.17549583029256	1.000473792188893	69.83537842467167	-0.5549190256598723	5000.000000000000
0.8799999803304672	16.74940297123083	1.000468933954910	73.80827505371110	-0.5203572018294361	5000.000000000000
0.8899999801069498	17.44645608868918	1.000317124202206	74.80881372163164	-0.4369350029378233	5000.000000000000
0.8999999798834324	17.21383479503169	1.001754591754156	73.61085946253492	-0.4167207359471078	5000.000000000000
0.9099999796599150	16.24767204309194	1.000476190225416	69.59215526632590	-0.3572366316996727	5000.000000000000
0.9199999794363976	16.63389766176295	1.000245331867245	71.95887062370888	-0.3248474099467836	5000.000000000000
0.9299999792128801	16.39100186977808	1.000772024906810	69.85189664328233	-0.2715296565990827	5000.000000000000
0.9399999789893627	16.75589655221335	1.001191737989873	70.61392194173460	-0.2245384898549462	5000.000000000000
0.9499999787658453	14.80538345571135	1.002115039683879	61.06884606227162	-0.2011441094719576	5000.000000000000
0.9599999785423279	15.81780888281966	1.000519474423707	64.81584406769029	-0.1356536501400859	5000.000000000000
0.9699999783188105	14.57954732856837	1.000447811256814	59.25075349526917	-0.1214958053430736	5000.000000000000
0.9799999780952930	14.75192639875380	1.001056815688262	59.09302311642048	-0.04676706287369664	5000.000000000000
0.9899999778717756	14.79898401863522	1.000265830237658	59.06556677108720	-0.03713843271918979	5000.000000000000
0.9999999776482582	13.86643152652858	1.003941712730012	54.44627710374781	0.02818659784565559	5000.000000000000
1.009999977424741	14.29721700623979	1.002985743060590	56.07425913236975	0.08924256116794192	5000.000000000000
1.019999977201223	13.99002153184634	1.004078775105688	54.36374508638799	0.09963616979431382	5000.000000000000
1.029999976977706	14.02882839937996	1.008456483571618	54.55472893521782	0.1404377456466369	5000.000000000000
1.039999976754189	12.96417498896601	1.009240393902914	48.78490423770283	0.1569185448919850	5000.000000000000
1.049999976530671	13.16832460841385	1.013212020958397	49.61293852993602	0.2303165340838200	5000.000000000000
1.059999976307154	12.81162945504978	1.018276091754973	48.05353989298577	0.2661470472452094	5000.000000000000
1.069999976083636	12.29361096356549	1.024070521495029	45.16495539503406	0.3126422156429347	5000.000000000000
1.079999975860119	12.56952747118337	1.033369073942266	46.17581713400532	0.3529378484945590	5000.000000000000
1.089999975636601	12.13462821524079	1.034082645306698	44.06729891811703	0.3605254115802299	5000.000000000000
1.099999975413084	11.38045305368296	1.044304482913271	40.10940075151268	0.4153541088364773	5000.000000000000
1.109999975189567	11.66543978693085	1.055563764457748	41.50669457347522	0.4603727029173932	5000.000000000000
1.119999974966049	11.34418270928485	1.065291575582402	39.87678257692324	0.4933346630842027	5000.000000000000
1.129999974742532	11.15729150773497	1.069154762779752	39.33138683630288	0.5381486123124782	5000.000000000000
1.139999974519014	11.12081421940822	1.076362696721831	38.82053365203721	0.5597792540069947	5000.000000000000
1.149999974295497	10.87207178868573	1.088621842717553	37.42531304111005	0.6168641450487437	5000.000000000000
1.159999974071980	10.79210635798905	1.087369982817215	37.15260353044031	0.6137463134263633	5000.000000000000
1.169999973848462	10.67040100476648	1.109923372671318	36.48665581787328	0.6960450131455267	5000.000000000000
1.179999973624945	10.25448053702501	1.115334037751683	34.44160114519516	0.7103722190436134	5000.000000000000
1.189999973401427	10.18051998214481	1.138887714032971	33.93812404985960	0.7831389714716416	5000.000000000000
1.199999973177910	10.01692100476380	1.144748186881867	33.34355778245726	0.8156688235463379	5000.000000000000
1.209999972954392	9.921145193241767	1.159555177587023	32.68426415814700	0.8567794496003041	5000.000000000000
1.219999972730875	9.470047735431999	1.176688296690529	30.50124189180849	0.9147332209200981	5000.000000000000
1.229999972507358	9.431378288850098	1.186681453920203	30.53619664234620	0.9441005112531582	5000.000000000000
1.239999972283840	9.327347039298168	1.201447936853228	29.95153370064730	0.9865703011982881	5000.000000000000
1.249999972060323	9.014991882139606	1.205607785012923	28.37030542790010	0.9994129639659557	5000.000000000000
1.259999971836805	8.795856655312779	1.234992939616596	27.48826865590477	1.082158115879275	5000.000000000000
1.269999971613288	8.944143322922370	1.247572110877200	28.13893220409474	1.116257476257147	5000.000000000000
1.279999971389771	8.644075593221428	1.261289938283750	26.73909949010551	1.155334426802312	5000.000000000000
1.289999971166253	8.552914626734772	1.276596138645049	26.27188493235266	1.195195143447708	5000.000000000000
1.299999970942736	8.306696698103163	1.292224518884029	25.21030981137223	1.236538805659035	5000.000000000000
1.309999970719218	8.332403530096862	1.309507778514571	25.33059884486969	1.284740139097447	5000.000000000000
1.319999970495701	8.164774580995701	1.319681184299494	24.55477846628033	1.310478124838777	5000.000000000000
1.329999970272183	8.023311731412694	1.339562435004570	24.06359946576427	1.363207430692152	5000.000000000000
1.339999970048666	7.960319110129336	1.373608178498619	23.71363036918596	1.452395684546938	5000.000000000000
1.349999969825149	7.897931735608573	1.383442771533532	23.39029271040628	1.475917020948578	5000.000000000000
1.359999969601631	7.705869638807507	1.418627611130011	22.63022335632593	1.562803508059363	5000.000000000000
1.369999969378114	7.627333900526068	1.428074085189178	22.21348727928268	1.588634838234178	5000.000000000000
1.379999969154596	7.484353487562989	1.442891823350223	21.65565876120426	1.624978807242362	5000.000000000000
1.389999968931079	7.308701512270376	1.455463158398635	20.87812818896511	1.656790325097288	5000.000000000000
1.399999968707561	7.304390776231853	1.487996400824862	20.85478569131439	1.738802625114393	5000.000000000000
1.409999968484044	7.113145357215613	1.519248869427138	20.06562311892810	1.814759466584210	5000.000000000000
1.419999968260527	7.093261040060291	1.545049964561546	19.98056609419681	1.878749959604382	5000.000000000000
1.429999968037009	6.954542057570983	1.550502074485734	19.43326286551796	1.896178177832701	5000.000000000000
1.439999967813492	6.773339501012162	1.561342755338402	18.68135800925740	1.920070721568478	5000.000000000000
1.449999967589974	6.657634633689686	1.595267341996447	18.26550969640333	2.001995152559267	5000.000000000000
1.459999967366457	6.656838097767526	1.624190412495419	18.21982826119576	2.072865047061159	5000.000000000000
1.469999967142940	6.495452051104725	1.633685523449701	17.58668738893950	2.097674919295472	5000.000000000000
1.479999966919422	6.442530573902656	1.667140137791791	17.36621272569560	2.179035901879521	5000.000000000000
1.489999966695905	6.344289190011811	1.706600648863654	16.97883674438189	2.280178755777245	5000.000000000000
1.499999966472387	6.255047433643552	1.733805312556566	16.63514115881121	2.341785854187763	5000.000000000000
1.509999966248870	6.146597138120576	1.746289823051330	16.21429171276795	2.371511104620910	5000.000000000000
1.519999966025352	6.069895341712980	1.753934804227823	15.94067378710891	2.392335386977783	5000.000000000000
