# Supplementary material for: Bounded distributions place limits on skewness and larger moments
Source: PLoS One. 2024 Feb 9;19(2):e0297862. doi: 10.1371/journal.pone.0297862 (PMC10857697; doi:10.1371/journal.pone.0297862)
Supplement: S1 Data — (ZIP) [file pone.0297862.s003.zip › readme.txt]

Data generated by David J. Meer 2023
Published by David J. Meer and Eric R. Weeks 2024

Description of process:
Generate 2, 3, or 4 random numbers between 0 and 5. Find the fourth and fifth standardized moments of these numbers, as well as the coeffecient of variation. Repeat ~10^8 times.  The data cover a range of values of CoV.  We partition the data into bins based on CoV with the bin width being 0.1; for example, a bin might be 0.5 <= CoV < 0.6.  Bins for which fewer than 5000 samples are found are ignored; bins with more than 5000 samples are truncated to the first 5000 observations.  Thus for each range of CoV plotted in the paper, exactly 5000 samples are considered.  Within each subset of 5000 samples, we find the extrema of the 4th and 5th moment. These extreme as a function of CoV are the values reported in the data files.

Plotting Process:
For the bidisperse (green and blue triangles), we simply plotted the saved extrema for each CoV bin from the bidisperse data set. For the tri- or quad-disperse (pink diamonds and purple squares) data, we took the more extreme value between the two within a CoV bin, and only plotted that data.

Data description:
each file is an X*6 CSV list of data. Each column has:
1. CoV bin
2. Maximum 4th moment
3. Minimum 4th moment
4. Maximum 5th moment
5. Minimum 5th moment
6. Amount of random number sets in each bin (we only used bins with the full 5,000 data points)
