# Supplementary material for: Bounded distributions place limits on skewness and larger moments
Source: PLoS One. 2024 Feb 9;19(2):e0297862. doi: 10.1371/journal.pone.0297862 (PMC10857697; doi:10.1371/journal.pone.0297862)
Supplement: S1 Data — (ZIP) [file pone.0297862.s003.zip › tridisperse]

0.000000000000000	92770.46813111314	1.001020027968500	21368676.14567366	-33240966.55786154	5000.000000000000
0.009999999776482582	16184.07812446552	1.000656778896772	849638.1939180720	-2287064.777679782	5000.000000000000
0.01999999955296516	3543.900828458371	1.000677179184258	227640.4834016101	-199364.4648359998	5000.000000000000
0.02999999932944775	2076.822619193877	1.000079207936468	94700.58583025404	-45264.95366882274	5000.000000000000
0.03999999910593033	1473.586141744273	1.000086493494242	62122.37525059343	-18044.73052401850	5000.000000000000
0.04999999888241291	2601.308526010741	1.000175369503745	154545.5930497025	-6619.130979116228	5000.000000000000
0.05999999865889549	1775.013617919867	1.000063131032851	86523.55660407541	-4824.512053951707	5000.000000000000
0.06999999843537807	752.0148940895959	1.000390434005954	22897.67848326168	-2263.366832958108	5000.000000000000
0.07999999821186066	753.2938860368760	1.000046943130176	20737.43682545704	-2141.296757455641	5000.000000000000
0.08999999798834324	957.1027491862939	1.000226692049911	37380.94836216691	-1328.698085037928	5000.000000000000
0.09999999776482582	909.0539961651283	1.000040833194278	29073.82079166614	-986.9865597150769	5000.000000000000
0.1099999975413084	845.4396937990699	1.000191871320574	25481.97546829490	-661.1135923981853	5000.000000000000
0.1199999973177910	954.5849386403256	1.000104718230078	31501.18055319582	-531.3539732086856	5000.000000000000
0.1299999970942736	488.5470351927204	1.000104345435717	11141.05656619088	-441.3192644013488	5000.000000000000
0.1399999968707561	431.9420281681028	1.000256690208368	9023.855455838886	-364.6621936386811	5000.000000000000
0.1499999966472387	349.5648711024725	1.000377313617369	8403.591669780999	-307.9930960177224	5000.000000000000
0.1599999964237213	246.6864324517551	1.000533510621158	4063.460865602107	-225.3054880353004	5000.000000000000
0.1699999962002039	258.9015923801060	1.000228257417223	4176.399767935351	-206.0545745152921	5000.000000000000
0.1799999959766865	206.2489094154304	1.000545391399803	2969.386624763688	-168.5743274238538	5000.000000000000
0.1899999957531691	148.1756444186786	1.000004942053516	2199.575689908705	-141.8530665472944	5000.000000000000
0.1999999955296516	183.2104257313192	1.000322656894987	2504.162520148650	-112.2374850047392	5000.000000000000
0.2099999953061342	313.4057772015114	1.000066971713552	5572.929521049584	-104.8463466274468	5000.000000000000
0.2199999950826168	190.0052503742250	1.000088301034422	2907.542332648518	-87.52542525285702	5000.000000000000
0.2299999948590994	157.6637011032240	1.000023058248062	2284.351686333150	-77.15707519645541	5000.000000000000
0.2399999946355820	115.8838198508779	1.000145878275873	1401.902392077374	-68.14736959647325	5000.000000000000
0.2499999944120646	192.9706947471168	1.000008678269887	2867.133194803003	-60.23557787973681	5000.000000000000
0.2599999941885471	142.7594807354861	1.000321082020267	1840.233692144111	-51.86496823235767	5000.000000000000
0.2699999939650297	196.8472764435516	1.000111405454291	2768.971156446290	-49.69833721694962	5000.000000000000
0.2799999937415123	182.5750920519741	1.000523565932881	2524.666339769995	-41.76662896734918	5000.000000000000
0.2899999935179949	149.8075524344099	1.000238870610565	1895.132898593468	-38.96427482233365	5000.000000000000
0.2999999932944775	122.9164837243051	1.000027818450424	1378.207429305655	-35.19965374051213	5000.000000000000
0.3099999930709600	84.72216488660214	1.000032110457579	1059.638227291772	-31.42471257793408	5000.000000000000
0.3199999928474426	126.0339590256033	1.000161964510302	1426.848266733580	-27.53831817123147	5000.000000000000
0.3299999926239252	81.26778291939358	1.000184091099346	974.5018873204897	-25.37535300838148	5000.000000000000
0.3399999924004078	103.5386448651474	1.001487639847182	1086.812444214776	-23.16638508358354	5000.000000000000
0.3499999921768904	105.8480141896020	1.000296369122176	1170.423525661535	-20.77173122953514	5000.000000000000
0.3599999919533730	79.91947479947768	1.000195953437038	779.3353729318128	-19.15757472543140	5000.000000000000
0.3699999917298555	64.22950738853763	1.000245196612059	551.5550415638808	-17.50539943553501	5000.000000000000
0.3799999915063381	87.17170902180325	1.000130537271251	820.8129521156615	-15.90633360591734	5000.000000000000
0.3899999912828207	46.49454523117668	1.000263525987250	356.3353995665911	-14.68129250224036	5000.000000000000
0.3999999910593033	58.60233400095860	1.000066907417399	456.6170095705425	-13.54719223343864	5000.000000000000
0.4099999908357859	72.79124550151994	1.000398645849559	628.6898095198219	-12.65007949606941	5000.000000000000
0.4199999906122684	68.83148799347981	1.000494367947748	575.1735145586869	-11.41113347457036	5000.000000000000
0.4299999903887510	80.46145477685020	1.000043550592273	730.0570162306749	-10.78696994020217	5000.000000000000
0.4399999901652336	79.55016583476090	1.000049385108427	713.9314436639991	-9.840625560699939	5000.000000000000
0.4499999899417162	61.22577291068762	1.000330853344499	483.7221722416268	-9.295136819575042	5000.000000000000
0.4599999897181988	51.43571498383972	1.000547907470641	376.6047910134080	-8.466666613893063	5000.000000000000
0.4699999894946814	55.20953009921396	1.000107078262904	455.0175793426307	-8.012984934372703	5000.000000000000
0.4799999892711639	57.96285531050300	1.000449243563848	459.5126091823229	-7.260208862630901	5000.000000000000
0.4899999890476465	53.55989326951307	1.000023637529247	396.1634739110775	-6.899585920028144	5000.000000000000
0.4999999888241291	36.07922763934469	1.000096823845229	225.2967673478972	-6.388920045645736	5000.000000000000
0.5099999886006117	45.27023270831872	1.000376771557391	341.4905502055450	-5.871028632076749	5000.000000000000
0.5199999883770943	54.10225336197055	1.000055443108208	414.6925677183859	-5.640292802874232	5000.000000000000
0.5299999881535769	38.55394563446334	1.000002502316193	244.3731123755648	-5.164797042194117	5000.000000000000
0.5399999879300594	45.90996710190793	1.000011325008309	316.3041783122080	-4.935308582140713	5000.000000000000
0.5499999877065420	44.90667328381916	1.000063105410250	312.5133908838877	-4.590405225357746	5000.000000000000
0.5599999874830246	32.61709882321326	1.000111045331837	222.4336611162401	-4.346805775893325	5000.000000000000
0.5699999872595072	35.14966403089323	1.000240595038417	212.3077911812039	-4.019285615070773	5000.000000000000
0.5799999870359898	42.34961337436632	1.000059493480884	283.6916167123253	-3.799796120163095	5000.000000000000
0.5899999868124723	33.02839521274132	1.000262580447688	195.7314991596531	-3.558801686384250	5000.000000000000
0.5999999865889549	41.26184571968044	1.000097804697721	268.4412327366606	-3.380834398527327	5000.000000000000
0.6099999863654375	34.19716682284226	1.000062265429758	210.3068797405288	-3.164715872622615	5000.000000000000
0.6199999861419201	35.57781351954360	1.000043950382588	224.8749713003051	-3.013249500701181	5000.000000000000
0.6299999859184027	26.95608113915898	1.000098107258577	144.7307063250498	-2.815101048197266	5000.000000000000
0.6399999856948853	34.29357191679208	1.000137446386868	207.5586973724852	-2.656618283028506	5000.000000000000
0.6499999854713678	36.12434940940980	1.000104437318352	220.5741957135327	-2.506577133967687	5000.000000000000
0.6599999852478504	27.72864587463576	1.000006875215006	148.7609294787150	-2.365537408870167	5000.000000000000
0.6699999850243330	28.91055127824436	1.000172288555992	161.7071235509777	-2.218066727190236	5000.000000000000
0.6799999848008156	29.87510080557202	1.000092580220975	166.2429805966992	-2.102397431228189	5000.000000000000
0.6899999845772982	22.73775879384101	1.000067024924599	127.5023094821960	-1.982211764792379	5000.000000000000
0.6999999843537807	25.57804492374287	1.000148618047262	133.5701289131687	-1.879898892029147	5000.000000000000
0.7099999841302633	28.42089758978020	1.000118506901127	155.3014180848722	-1.767456721764864	5000.000000000000
0.7199999839067459	28.60900324270867	1.000125100925441	157.4469798538315	-1.661905742764771	5000.000000000000
0.7299999836832285	25.80136880079179	1.000291634070986	137.7422624115180	-1.573920305301337	5000.000000000000
0.7399999834597111	28.31652710804354	1.000099599359652	153.2536183311484	-1.462273015282196	5000.000000000000
0.7499999832361937	27.37626450610408	1.000082997051612	146.1585854381169	-1.370426429714056	5000.000000000000
0.7599999830126762	24.20043216627271	1.000128758006703	124.7291992235313	-1.297271373787515	5000.000000000000
0.7699999827891588	25.06863959123320	1.000155610157405	128.5536162259451	-1.212715098555990	5000.000000000000
0.7799999825656414	23.82891520391742	1.000019461087275	119.6287716500101	-1.145540762740560	5000.000000000000
0.7899999823421240	23.90592221564365	1.000156473167335	120.7761153394970	-1.073001248903608	5000.000000000000
0.7999999821186066	22.69385914062853	1.000063891362772	110.5677384276956	-1.006593900816077	5000.000000000000
0.8099999818950891	23.32701877689172	1.000133886304323	115.5589477858291	-0.9326088566841647	5000.000000000000
0.8199999816715717	22.04985982327110	1.000097815536239	106.7547081510024	-0.8730661406352563	5000.000000000000
0.8299999814480543	21.88052418087536	1.000092664991663	105.1042595448254	-0.8041962128922852	5000.000000000000
0.8399999812245369	20.24955717513114	1.000220177598310	94.42151366768942	-0.7477818223752613	5000.000000000000
0.8499999810010195	19.65032776028472	1.000044724420391	89.30334843599850	-0.6937775977414796	5000.000000000000
0.8599999807775021	20.20668752184102	1.000050917624737	93.38862255481995	-0.6457695743694979	5000.000000000000
0.8699999805539846	19.76096415986607	1.000000344467924	91.03100682149187	-0.5871923168217621	5000.000000000000
0.8799999803304672	18.88332132887626	1.000090627206428	84.11351636132507	-0.5378679476980817	5000.000000000000
0.8899999801069498	18.59566754747701	1.000127692355389	82.43704676916821	-0.4732110027019769	5000.000000000000
0.8999999798834324	18.31108664066505	1.000076617100487	80.53566877540783	-0.4386805337370248	5000.000000000000
0.9099999796599150	17.99796388547999	1.000178945587203	79.06507664737285	-0.3927544037002049	5000.000000000000
0.9199999794363976	17.31802964762681	1.000001684269838	74.10811364366256	-0.3433160281664751	5000.000000000000
0.9299999792128801	17.11161994934628	1.000000867421426	73.46484208691025	-0.2951041540804655	5000.000000000000
0.9399999789893627	16.81467969120902	1.000058107786066	71.22061072854248	-0.2495187586713743	5000.000000000000
0.9499999787658453	16.66615447915374	1.000006654101654	69.93095023829463	-0.1994577557582875	5000.000000000000
0.9599999785423279	16.01575349610038	1.000038622284555	66.64069828572325	-0.1491186452409700	5000.000000000000
0.9699999783188105	15.01338894703011	1.000028517279490	60.35141985467522	-0.1332275909636348	5000.000000000000
0.9799999780952930	15.29329746867305	1.000091168296933	61.78017638529065	-0.08195244912963957	5000.000000000000
0.9899999778717756	15.36525055165808	1.000045412682931	62.02864881142976	-0.04504266159575846	5000.000000000000
0.9999999776482582	14.89472259047530	1.000009390903515	59.27083163679767	-0.01094042880005934	5000.000000000000
1.009999977424741	13.90472544172718	1.000421101172493	54.43682904116697	0.03726195818681906	5000.000000000000
1.019999977201223	14.27414044845595	1.001749600765332	55.65021053374937	0.07708316902265495	5000.000000000000
1.029999976977706	13.62839772093319	1.003936348926536	52.44757210171315	0.1204255175015820	5000.000000000000
1.039999976754189	13.71388882861195	1.004942415359172	52.50361509879001	0.1407953742074526	5000.000000000000
1.049999976530671	12.82946380332820	1.008749564057267	47.70857546229887	0.1843590399986453	5000.000000000000
1.059999976307154	12.80573838061108	1.014728270647934	47.43906212083250	0.2364097802799651	5000.000000000000
1.069999976083636	12.55589666083538	1.018767156677477	46.08187656200690	0.2751062505675123	5000.000000000000
1.079999975860119	12.58034473509101	1.024657832948099	46.58095905606187	0.3175864191555527	5000.000000000000
1.089999975636601	12.05955205202375	1.028024291499560	43.57854504165819	0.3391442499308240	5000.000000000000
1.099999975413084	12.33897143192877	1.038492621134869	44.96421174949177	0.3920477564556993	5000.000000000000
1.109999975189567	11.81925441474902	1.041996891189413	42.23727649238094	0.4148399425282442	5000.000000000000
1.119999974966049	11.42799994365095	1.049862650289585	40.44410521337849	0.4520240068646830	5000.000000000000
1.129999974742532	11.36731532631631	1.061732923132864	39.98211847173148	0.5048552689541975	5000.000000000000
1.139999974519014	11.24726568061065	1.071526403747045	39.28910571988101	0.5504633280993025	5000.000000000000
1.149999974295497	11.17067947557091	1.079918343980972	38.83477509611627	0.5879826685428788	5000.000000000000
1.159999974071980	10.95753121240907	1.087151329207310	37.74614097692865	0.6133146722142063	5000.000000000000
1.169999973848462	10.52992475256195	1.097654601776915	35.84113216212431	0.6542027551350449	5000.000000000000
1.179999973624945	10.49625818823122	1.110773063496506	35.53055462170804	0.7005583758872237	5000.000000000000
1.189999973401427	10.20277266894194	1.126726073794759	34.12722981192951	0.7523408551415599	5000.000000000000
1.199999973177910	10.07046540435493	1.135577230863551	33.34274179652342	0.7833458622579993	5000.000000000000
1.209999972954392	9.978256986961526	1.146866371725213	32.93926309280714	0.8224683012696116	5000.000000000000
1.219999972730875	9.613053014628312	1.162875261753157	31.21639396690302	0.8665427847863888	5000.000000000000
1.229999972507358	9.599711042786121	1.171572564622600	31.11846987579183	0.8994225120411290	5000.000000000000
1.239999972283840	9.357707702277924	1.183277392594826	30.03786389479504	0.9338108829710403	5000.000000000000
1.249999972060323	9.352093716983548	1.202980863582732	29.92986215360860	0.9917914341680732	5000.000000000000
1.259999971836805	9.074991476367151	1.216810848855011	28.63335881747892	1.030658207052609	5000.000000000000
1.269999971613288	8.975237332787096	1.226600142796058	28.19194996370875	1.059838179287304	5000.000000000000
1.279999971389771	8.791878643629376	1.253360443240027	27.45565527331409	1.133338265923644	5000.000000000000
1.289999971166253	8.751568804992655	1.264138329336263	27.15540163995645	1.163436225218141	5000.000000000000
1.299999970942736	8.360055621836363	1.276896167745219	25.54746767313435	1.197702360083350	5000.000000000000
1.309999970719218	8.268384783656792	1.299744524803042	25.09032337260156	1.258828248719382	5000.000000000000
1.319999970495701	8.146766362663797	1.312188054874660	24.62522221492915	1.291894720589950	5000.000000000000
1.329999970272183	8.179775435915912	1.332426597273159	24.60069738553489	1.344760770155250	5000.000000000000
1.339999970048666	7.967985431510978	1.356788451782667	23.67335111183082	1.407367979558259	5000.000000000000
1.349999969825149	7.908444269303910	1.372545268180138	23.44451905266559	1.448114957659942	5000.000000000000
1.359999969601631	7.739846852382447	1.389642151503913	22.69372183765749	1.493253542413721	5000.000000000000
1.369999969378114	7.575844539261801	1.409158233991861	21.99143264401683	1.539305968318867	5000.000000000000
1.379999969154596	7.413677638875652	1.431163670516642	21.39366343803957	1.596432171320249	5000.000000000000
1.389999968931079	7.422612375947976	1.442912564063275	21.34780224360792	1.625814888162094	5000.000000000000
1.399999968707561	7.261765966948743	1.475842318156929	20.67472728881459	1.707890882270388	5000.000000000000
1.409999968484044	7.147964538780405	1.494492319054729	20.21236933224250	1.754840368054625	5000.000000000000
1.419999968260527	7.089175252285922	1.518313421012786	19.96173044557830	1.811972323968420	5000.000000000000
1.429999968037009	6.916186675628945	1.535448190058264	19.25524639973233	1.855189848748756	5000.000000000000
1.439999967813492	6.813347483872262	1.548761146191056	18.83869228076647	1.888440202634752	5000.000000000000
1.449999967589974	6.691459848247956	1.578519979119645	18.35024826900234	1.961288753269793	5000.000000000000
1.459999967366457	6.676727856973448	1.606477250279074	18.29290767135691	2.030030601622758	5000.000000000000
1.469999967142940	6.552159073985756	1.632543072983618	17.79748017400524	2.093827753673529	5000.000000000000
1.479999966919422	6.455271011938502	1.648698816687583	17.41377824587473	2.133564727553326	5000.000000000000
1.489999966695905	6.342701524339589	1.668676343501890	16.97239310267187	2.182335583496297	5000.000000000000
1.499999966472387	6.271888886322253	1.699245401469520	16.69732438285543	2.260525752937030	5000.000000000000
1.509999966248870	6.192832808941142	1.707634514891399	16.39092426386845	2.277690327544148	5000.000000000000
1.519999966025352	6.019730534123455	1.741074966757004	15.72775746429159	2.359887557033664	5000.000000000000
1.529999965801835	5.975735523998218	1.765921906033994	15.57551479954782	2.421670782252198	5000.000000000000
1.539999965578318	5.887338993982381	1.795427566479496	15.24436346377514	2.495133411873439	5000.000000000000
1.549999965354800	5.791693038166742	1.816112886044516	14.86711538931455	2.544317641395740	5000.000000000000
1.559999965131283	5.739841222585227	1.844501196289907	14.67631206527186	2.615325796443273	5000.000000000000
1.569999964907765	5.650956161429920	1.868406599424475	14.34350632241414	2.673017721893043	5000.000000000000
1.579999964684248	5.597398390176548	1.900353861743001	14.14599484375898	2.752235650073267	5000.000000000000
1.589999964460731	5.481607469152707	1.926173757625938	13.73502539629723	2.817437082800283	5000.000000000000
1.599999964237213	5.407604307160270	1.952537146053266	13.45354368611670	2.883570217377618	5000.000000000000
1.609999964013696	5.332719838724175	1.970198707557251	13.18316298767393	2.925651963954026	5000.000000000000
1.619999963790178	5.277378771103653	2.007840123185641	12.98544039153465	3.020328707937647	5000.000000000000
1.629999963566661	5.204586580884510	2.023784002187569	12.72357942788139	3.059530629056251	5000.000000000000
